# Supplementary material for: Colloidal and Acid Gelling Properties of Mixed Milk and Pea Protein Suspensions
Source: Foods. 2022 May 11;11(10):1383. doi: 10.3390/foods11101383 (PMC9140544; doi:10.3390/foods11101383)
Supplement: Supplementary file 1 [file foods-11-01383-s001.zip]

Archive with 2 entries (2 files):
- Supplementary Material - Figures S1 and S2 - Oliveira et al 2022 - Foods.pdf
- Supplementary Material - Table S1 - Oliveira et al 2022 - Foods.pdf
